# Supplementary material for: Deciphering the transcriptional regulation and spatiotemporal distribution of immunity response in barley to Pyrenophora graminea fungal invasion
Source: BMC Genomics. 2016 Mar 22;17:256. doi: 10.1186/s12864-016-2573-x (PMC4804540; doi:10.1186/s12864-016-2573-x)
Supplement: Additional file 2: Table S1. — Homologies of sequences of DD fragments to sequences in the databases (XLSX 15 kb) [file 12864_2016_2573_MOESM2_ESM.xlsx]

## Sheet: 54 ESTs in dbEST ACC No
Table S1. Homologies of sequences of DD fragments to sequences in the databases
DD Fragment	Accession Number	Length (bp)	Homologya	BLAST scoreb	Biotic treatmentd
			Defence/Signaling/ cell regulation
HV-Pg1	JZ845020	320	Jasmonate-induced protein - Hordeum vulgare (X66376)	7e-166	Induced
HV-Pg21	JZ845040	329	Lipoxygenase 1 (LoxA) - Hordeum vulgare (AY220737)	4e-155	Induced
HV-Pg43	JZ845062	220	WRKY transcript factor 53 (WRKY53) - Hordeum vulgare (JQ806391)	5e-107	Induced
HV-Pg47	JZ845066	222	CCCH-type zinc finger protein (Ehd4) - Oryza sativa (JQ828863)	8e-105	No data
HV-Pg5	JZ845024	267	Pathogenesis-related protein (Hv-1c) - Hordeum vulgare (X58565)	4e-133	Induced
HV-Pg6	JZ845025	260	Glycine-rich RNA binding protein - Hordeum vulgare (Z48624)	1e-132	No data
HV-Pg7	JZ845026	364	Peroxidase - Hordeum vulgare (X58396)	4e-175	No data
HV-Pg10	JZ845029	204	Beta-1,3-glucanase 2a - Hordeum vulgare (AY612193)	4e-93	Induced
HV-Pg13	JZ845032	303	Calcium-dependent protein kinase (CDPK12) - Hordeum vulgare (EU240660)	3e-151	No data
HV-Pg14	JZ845033	204	Heat shock protein 16.9C (hsp16.9C) - Triticum aestivum (L14444)	4e-98	No data
HV-Pg15	JZ845034	356	Chloroplast copper/zinc superoxide dismutase (HvSOD1) - Hordeum vulgare (HM537232)	2e-177	No data
HV-Pg17	JZ845036	205	ArrHV-Pg defective 1 (ARD1) - Hordeum vulgare (HQ009507)	1e-92	Induced
HV-Pg19	JZ845038	482	Ethylene response factor 1 (ERF1) - Hordeum vulgare (HQ328941)	6e-110	No data
HV-Pg45	JZ845064	224	glutathione-S-transferase - Hordeum vulgare (AF109194)	1e-112	No data
HV-Pg22	JZ845041	245	Lipoxygenase isoenzyme 1 (Lox:Hv1) promoter region - Hordeum vulgare (U83904)	2e-107	Induced
HV-Pg24	JZ845043	351	Pathogenesis protein 5 (pr-5 gene) - Hordeum vulgare (AJ276225)	1e-164	No data
HV-Pg26	JZ845045	203	Respiratory burst oxidase homologue A (rboha gene) - Hordeum vulgare (AM265370)	3e-84	Induced
HV-Pg27	JZ845046	315	ROP binding kinases 1 (rbk1 gene) - Hordeum vulgare (HE611049)	6e-153	No data
HV-Pg30	JZ845049	323	Histidine kinase - Hordeum vulgare (EF212872)	6e-143	No data
HV-Pg39	JZ845058	240	Plasma membrane P-type proton pump ATPase (Ha1) - Hordeum vulgare (AY136627)	3e-99	No data
HV-Pg44	JZ845063	293	WRKY transcript factor 51 (WRKY51)- Triticum aestivum (JX277054)	8e-151	Induced
HV-Pg20	JZ845039	421	Glutathione-S-transferase (GST) - Hordeum vulgare (AF109194)	0.0 (ident 98%)	No data
HV-Pg53	JZ845072	246	Thaumatin-like protein TLP8 - Hordeum vulgare (AF355458)	9e-120	Induced
HV-Pg54	JZ845073	636	Callose Synthase putative - Hordeum vulgare (AY177665)	0.0 (ident 99%)	Induced
			Proteolysis
HV-Pg16	JZ845035	232	PHO2 (Ubiquitin-conjugating enzyme E2)- Hordeum vulgare (GQ861514)	4e-103	No data
HV-Pg18	JZ845037	439	Disease-related F-box protein (DRF) - Hordeum vulgare (FJ913271)	1e-57	Induced
HV-Pg49	JZ845068	470	Ring E3 ubiquitin ligase (REUL1) -Triticum aestivum (HQ404374)	0.0 - Ident 98%	No data
HV-Pg35	JZ845054	246	26S proteasome non-ATPase regulatory subunit 11-like - Brachypodium distachyon (XM_003579784)	1e-99	No data
HV-Pg37	JZ845056	368	E3 ligase - Zinc finger, C3HC4 type (RING finger) - predicted protein - Hordeum vulgare (AK374922)	0.0 - Ident 99%	No data
HV-Pg38	JZ845057	203	26S proteasome regulatory complex ATPase RPT3 - Zea mays (NM_001111782)	2e-86	No data
HV-Pg40	JZ845059	541	Ubiquitin-carrier protein (E2) - Triticum aestivum (M28059)	0.0 - Ident 97%	No data
HV-Pg48	JZ845067	331	Ring E3 ubiquitin ligase (GW2-A) - Triticum aestivum (KF176551)	0.0 - Ident 100%	No data
HV-Pg31	JZ845050	281	F-box like-protein (FBX-2) - Hordeum vulgare (JN818449)	4e-144	No data
HV-Pg42	JZ845061	364	Ubiquitin-conjugating enzyme (UBC) - Hordeum vulgare (AY220735)	1e-168	Induced
			cell development
HV-Pg8	JZ845027	548	Germin-like protein 4d (GER4d) - Hordeum vulgare (DQ647623)	0.0 (ident 99%)	No data
HV-Pg33	JZ845052	214	BLN2 (Bln2) gene - Hordeum vulgare (FJ156749)	9e-50	No data
HV-Pg41	JZ845060	310	Yield-related gene encoding protein (Yrg1) - Hordeum vulgare (EU333863)	3e-150	No data
HV-Pg28	JZ845047	239	Germin-like 12 (GL12) gene - Hordeum vulgare (AF493981)	6e-97	No data
			general metabolism
HV-Pg4	JZ845023	329	Flavonoid 7-O-methyltransferase - Hordeum vulgare (X77467)	1e-170	No data
HV-Pg2	JZ845021	532	Nicotianamine synthase 1 (HvNAS1) - Hordeum vulgare(AB010086)	1e-161	No data
HV-Pg9	JZ845028	363	Serpin-Z7 - Hordeum vulgare(X95277)	2e-178	No data
HV-Pg11	JZ845030	321	Allene oxide synthase (AOS2 ) - Cytochrome P450 - Hordeum vulgare (AJ251304)	6e-163	No data
HV-Pg12	JZ845031	214	Beta-cyanoalanine synthase - Hordeum vulgare (HM013747)	2e-105	No data
HV-Pg23	JZ845042	221	Oxalate oxidase (HvOxOa)- Hordeum vulgare (Y14203)	3e-99	No data
HV-Pg51	JZ845070	217	Iron-phytosiderophore transporter protein yellow stripe 1 (ys1) - Zea mays (NM_001111482)	5e-97	No data
HV-Pg52	JZ845071	205	1-Aminocyclopropane-1-carboxylic acid synthase (acs5) - Oryza sativa (CAA65776)	4e-83	No data
			putative/predicted/unknownc
HV-Pg3	JZ845022	257	Putative ethylene-responsive transcription factor - Hordeum vulgare (AP009567)	4e-124	No data
HV-Pg25	JZ845044	212	Putative nuclear protein (s40 gene) - Hordeum vulgare (AJ310379)	3e-79	No data
HV-Pg29	JZ845048	293	Hypothetical protein pf Transcription factor jumonji - Oryza sativa (NM_001061402)	6e-128	No data
HV-Pg34	JZ845053	243	PREDICTED: COP9 signalosome complex subunit 1-like - Brachypodium distachyon (XM_003574170)	5e-123	No data
HV-Pg36	JZ845055	308	Unknown function predeicted to be 26S proteasome RPN2 - Hordeum vulgare (AK361326)	2e-141	No data
HV-Pg50	JZ845069	254	Putative AP2/EREBP transcription factor superfamily protein (LOC100384381) - Zea mays (NM_001176924)	3e-115	No data
HV-Pg32	JZ845051	233	PREDICTED: Choline monooxygenase, chloroplastic-like - Oryza sativa (XM_006657231)	8e-66	No data
HV-Pg46	JZ845065	363	Putative ethylene responsive element binding factor (IRAT109) (Os06g0194000) - Oryza sativa (FJ693711)	1e-175	No data
a Accession numbers of sequences homologous to Hv-Pg fragments are in parentheses.
b All are BlastX scores
c Were listed as unknown those Hv-Pg fragments that show high homology with hypothetical or unknown proteins
d NCBI and TAIR Databases were consulted focusing on biotic stress and plant-pathogen interaction experiments.
