# Supplementary material for: Deciphering the transcriptional regulation and spatiotemporal distribution of immunity response in barley to Pyrenophora graminea fungal invasion
Source: BMC Genomics. 2016 Mar 22;17:256. doi: 10.1186/s12864-016-2573-x (PMC4804540; doi:10.1186/s12864-016-2573-x)
Supplement: Additional file 6: Table S2. — Primers used in this work (XLSX 17 kb) [file 12864_2016_2573_MOESM6_ESM.xlsx]

## Sheet: Sheet1
Table S2. Primers used in this work
Primers used as reference genes
HvEF1-alpha-F	CCTGGTATGGTTGTGACCTTTGG
HvEF1-alpha-R	GGGCTTGGTGGGAATCATCTTC
b-Actine-F	GAGCACGGTATCGTAAGCAACTG
b-Actine-R	CCTGTTCATAATCAAGGGCAACG
b-Actine-q-F	ATGTGGCCATCCAGGCAGTGCTTT
b-Actine-q-R	TGGTCTCATGGATTCCAGCAGCTTCC
Hv-Adh1-F	CTACTTCTGGGAGGCCAAGGT
Hv-Adh1-R	TCGACGGGCGAACATAATTAC
Primers used for defense and resistance reaction
PAL-F	GCAGCACAGCAAAACCGTATCTC
PAL-R	ACCATTCCACTCCTTCAGGCAC
PR2-F	TCTTCATTGGAGCATTCGCTG
PR2-R	CTTGATGTTCACGGCAGGGTAG
Rdg2a-F	GATGAGCCTACAGATGTGGAAGAAGTGC
Rdg2a-R	GCTAAACATCCGAGGCTCTCCTACACTA
Rdg2a-F-t	GGAGATTCAGGTCTGCCGCAGAGTG
Rdg2a-R-t	TTTGTTATCTCCTTCAGAATCATGGGAG
Primers used for fungus detection
Pg-1-F	GCCGCGTCTCTTGTTTGTG
Pg-1-R	AGCCCGGATACGATTTGTGA
Primers used for qPCR on ESTs
HV-Pg1-F	TTGTTAGAGGCGAGCTTGAGT
HV-Pg1-R	GCTCACATGGGTGTCTACCAA
HV-Pg2-F	CACCTGCCCGAGACCCAG
HV-Pg2-R	GCCGTGTGGAACGACATACG
HV-Pg3-F	CACCGAGAAGTCCCACATTGG
HV-Pg3-R	GACGAGGAAGGAGTCGCCG
HV-Pg4-F	ATCTCCCACGGAGAGAAAGC
HV-Pg4-R	GTGCCAATTTTGCTCCTCCC
HV-Pg5-F	ACGCCTGCAGTGGCAATAATA
HV-Pg5-R	AACGGAGGGAGTATCAAGCAG
HV-Pg6-F	TCATCAACGACCGTGAGACG
HV-Pg6-R	CTCGTTGACGGTGACTTGGC
HV-Pg7-F	CCAGGGTGAACTCGTGATCG
HV-Pg7-R	TGCATGATTTGTTGCCGCTC
HV-Pg8-F	AGGGGACACTGTATGTCGGA
HV-Pg8-R	GGGGTTGGGGTTGAACTGAA
HV-Pg9-F	TGGAGGCCAATCTTTCGGAG
HV-Pg9-R	TCTACAATCACATCGCCGGT
HV-Pg10-F	CGGGCACATCGATACGTTCA
HV-Pg10-R	GAGCTTCTTCACCATCCATGC
HV-Pg11-F	AAGTTCCAGTATGGCCGCGC
HV-Pg11-R	ACACGCGGGTTTCCTTGGTG
HV-Pg12-F	ACCTGAACAAGGTGACGGAGGGGT
HV-Pg12-R	TCGATCAGCGTCGTCTTGCC
HV-Pg13-F	GACCACTACCGCATCGGGAA
HV-Pg13-R	TCCTCGCGGCACAGCAGTTT
HV-Pg14-F	TGAGGCCGCATATAGCAAAAGG
HV-Pg14-R	TGCCACCAGCAGTAACCCCA
HV-Pg15-F	TGGCCCTAATGCAGTTGTTGGG
HV-Pg15-R	ACGGGGTCAGGCCAACAACA
HV-Pg16-F	AGGATGGACCTTCTGAGGGCTTG
HV-Pg16-R	TGCCGTTTTCGTACAAGTTTGGG
HV-Pg17-F	CTCGGCTACCAGATCCACGACAT
HV-Pg17-R	CGTGGTGGTGGTGGTGGTGTTTT
HV-Pg18-F	CTTGACCCAACGGAGGACAAACC
HV-Pg18-R	TATCGCTCGTGTTCCTCCCACAA
HV-Pg19-F	TGGGCAAGATGAAGAATTGGTGG
HV-Pg19-R	CCATACGGTTCCCACTGCTAGCA
HV-Pg20-F	CTCGCCCGAAAAGGTCTACGACT
HV-Pg20-R	ATCTGTAGCTTCCTTCCGGCAGG
HV-Pg21-F	AAGCACTCCTCCGACGAGCTGTA
HV-Pg21-R	CTCTTGAGCTCCGGGTCATGGTT
HV-Pg22-F	AACCTCACCTTCGTCGCGAACTC
HV-Pg22-R	ATCGACCATGAATGACGAAGGGG
HV-Pg23-F	TTCCATGAGCCCCAAATGATCAAT
HV-Pg23-R	CCTCGCATTGGTTTTGAAGGCTTA
HV-Pg24-F	AGCTCTCCTGCTCTCTCTCC
HV-Pg24-R	CGAGAAGTCCATCGCAAGGT
HV-Pg25-F	CAACGATGATTGCAGCGACG
HV-Pg25-R	TTGCCGGTGCAAATGGAGTA
HV-Pg26-F	CAACACCAAAGCCAGCAACA
HV-Pg26-R	TCGAAGAGCTCAATGGCGAA
HV-Pg27-F	TTGTGATCCTCCCGCTTTCC
HV-Pg27-R	CGACATACAGTGACCACGGG
HV-Pg28-F	TCAATATGTTGGTCGGTTCGTCT
HV-Pg28-R	CTTTTTGTGGTTGGGGCGTG
HV-Pg29-F	TCAAGGCTCTTAAGGCACGAA
HV-Pg29-R	CTAGTAGCACGGGGCACATT
HV-Pg30-F	TCCTGCAAGACAAGAACAGTGA
HV-Pg30-R	CCTGGACCATCTTTGCCCTT
HV-Pg31-F	CCTTTACGAGTTCGACGCCA
HV-Pg31-R	ATGATGTGGGGCAACAACCC
HV-Pg32-F	GCCTGGAATCACCAGCCTAC
HV-Pg32-R	GTGCCGCACATAATCATCACC
HV-Pg33-F	GGTACCATCCTCGGGCAAC
HV-Pg33-R	TCCCGCTGCGTAGAAATTGT
HV-Pg34-F	TGCAAACGGGCAATGAGTTT
HV-Pg34-R	CTCTGCAGAACTTCACACCCT
HV-Pg35-F	ATCAAGGAAGTCAGGGGGACT
HV-Pg35-R	CTGTTGGGGTGGTGGAACATA
HV-Pg36-F	CGATACGTCCCTGTGAGGC
HV-Pg36-R	CGGCTGCTGCGTTGTTG
HV-Pg37-F	TTGTTCGGCGAATGGAGAGG
HV-Pg37-R	CAAGACCAAACGAAACCCATCT
HV-Pg38-F	CATCGTGGGCTCTACCACTG
HV-Pg38-R	TCGACTAGGGCGTAAGGAGT
HV-Pg39-F	TGGTTTCGGTTGTCCCCTTC
HV-Pg39-R	TTCCGCAAGATCCCCGACTA
HV-Pg40-F	ACTGGTGGATGGATGCAAGG
HV-Pg40-R	ATTCATCAGTGATCGCCGCA
HV-Pg41-F	CTCCCCAAGCCTTAACCGATTT
HV-Pg41-R	AGTTGGGGGTTTTGCAGAATGG
HV-Pg42-F	GAGCCCATGCTCGTATCCAC
HV-Pg42-R	TCAGGGAGACACACGCAAC
HV-Pg43-F	CACACCAAGAAGAAGGCACG
HV-Pg43-R	AGTAGCACCTTGGGAAGGCA
HV-Pg44-F	GAGAGCTCGCCGGTTGG
HV-Pg44-R	AGTGCGGTGGTTGAGGATAG
HV-Pg45-F	GTCAACCCTGGTCTTCGGTG
HV-Pg45-R	CAACGGTGAGGCCAAATCAA
HV-Pg46-F	CCTGCTTTCAGCATCGTTGAG
HV-Pg46-R	ATCTGCACAAATGGCTCCTGT
HV-Pg47-F	AGTGTGAAGATCCTAGCCCAAC
HV-Pg47-R	AGGACACTCACGTTCAACAACT
HV-Pg48-F	TGGAAGCATGGGTGCTGAAA
HV-Pg48-R	CACCCTCTGACAAGTGGTCG
HV-Pg49-F	AGAAAAATCGCTCCAACAACAG
HV-Pg49-R	TTAGGCTGAGCAGAACATGAA
HV-Pg50-F	AGACCTCGGAGCAGACTACC
HV-Pg50-R	AGAGGTTGGAGAGGGGGCA
HV-Pg51-F	GCCAGGAGAACTGCGTCAT
HV-Pg51-R	GCCAGCTCGTACGTCTTCT
HV-Pg52-F	CTGATCACCAACCCCACCAA
HV-Pg52-R	AAGACGGAGCCGGAGTAGAT
HV-Pg53-F	ACGGTGATCAACAAGTGCCA
HV-Pg53-R	TCGAAGCTGCACCCAGTG
HV-Pg54-F	TCGATTGCTGTGGCATGGAA
HV-Pg54-R	GAAGGGAAACCACGAGCAGA
Primers used for qPCR on genes related to callose biogenesis
Accession number	Gene name	Primer Sequence
AK359952	HvCSLA1-F	CGTTTCTTTTCTTCTGTGCGTCAT
	HvCSLA1-R	GAAACTGTATAACAGCACTTGGTA
AK371878	HvCSLA2-F	GCGTTCGGGAAGGACAAT
	HvCSLA2-R	GAGAAGACTGCGTGATCTTTACT
AK375227	HvCSLA3-F	GTATGATTACGTGCTTGGAA
	HvCSLA3-R	TATGGATTGCCGTTGTCAGAT
AK367304	HvCSLA4-F	TTCCACTCCCAGTGCCGAATAA
	HvCSLA4-R	GCAGCAAAGAATGGTTGGATCA
AK372922	HvCSLA5-F	GCTCGTGCAGATCCCCATGT
	HvCSLA5-R	AAGGAAGCTAGATTCAGGTTGGAAAT
AK376872	HvCSLA6-F	CTGCCGCTGCTTCTGCTACC
	HvCSLA6-R	GCCGAATCCGATGACGAATG
AK253054	HvGT61-F	CCAACCAGCCCAGGTAAAC
	HvGT61-R	CTTTCCAGCAGCAGTAGTAGTGA
AJ969053	HvGT43-F	GCTGGTCTGATCTGTGTGAG
	HvGT43-R	GATGTATCGTCTGTGACTTTCT
AK366860	HvGT47-F	TAGCATCTCTCGCCTCGC
	HvGT47-R	TTGACTTATGGTCAGCACTGTG
AAO46087 (EST54)	HvGSL1-F	TTAGTGGTTTTGGCAGGTTTG
	HvGSL1-R	CGTGTCTGGAAGGTGGAG
FJ853600	HvGSL2-F	TGGGGCTGCTGCTCTTCAC
	HvGSL2-R	CGACGGCAATCTATCCATCTACC
FJ853601	HvGSL3-F	GCCGATTACCGTCCTGTC
	HvGSL3-R	GCCCGTTCCTTCTTCTG
FJ853602	HvGSL4-F	GAACAAGGCGAACCAAGAG
	HvGSL4-R	CAAGCGATTAGCGTCCAAGT
FJ853603	HvGSL5-F	ATTCTGCTGCCACGGTTG
	HvGSL5-R	CCCACATCGCTACAGGTCTA
FJ853604	HvGSL6-F	GGAGTGATTGTTATGACACCTG
	HvGSL6-R	GAATCAAGGTAAGGATGTCGC
FJ853605	HvGSL7-F	CAAGAAATGCAGACAAGGGTA
	HvGSL7-R	CCAAGACTCAATGCCTAAATCAC
AY483150	HvCesA 1-F	TGTGGCATCAACTGCTAGGAAA
	HvCesA 1-R	CGTACAAAGTGCCTCATAGGAAA
AY483152	HvCesA 2-F	CAGCCAGCCAGCAATTCTTTAT
	HvCesA 2-R	AACCGCATTCTTGCCTTACAGA
AY483151	HvCesA 3-F	ACACGAGTCACTGGGCCAGA
	HvCesA 3-R	CTGGTAAACTAGTCACCCGCTGA
AY483154	HvCesA 4-F	GCCCAAGGGACCCATTCTTA
	HvCesA 4-R	TTACAACTTGGAACCCCCCA
AY483153	HvCesA 5/7-F	TGAGCAGCTGTCATTGCTTGG
	HvCesA 5/7-R	AATAGTAGCCTACATCACCTCCG
AY483155	HvCesA 6-F	GCCGCTGAGAACCACTGTCTAC
	HvCesA 6-R	GATATACTCTAAGCAACAAAGAACAGGTA
AY483156	HVCesA 8-F	ACAGTTTGGACGCAAGTTTTGTATT
	HVCesA 8-R	CGGTCCTCTGTTCAATTCTTGTTTA
EU267179	HvCslF3-F	CTTGTTGCCGGTTGCCTTTACA
	HvCslF3-R	TCAATTGGCTAAAATGGAAGAAAACTA
EU267180	HvCslF4-F	CCGTCGGGCTCGTGTATGTC
	HvCslF4-R	TTGCAGTGACTCTGGCTGTACTTG
EU267181	HvCslF6-F	TGGGCATTCACCTTCGTCAT
	HvCslF6-R	TGTCCGGGCAAACTCATCAA
EU267182	HvCslF7-F	CCCTGCTCTTGCTTGTCGTAG
	HvCslF7-R	TAGCCAAGCAATTGCATTT
EU267183	HvCslF8-F	GCGTGGATTCTGGTGCTGATCTA
	HvCslF8-R	CCACCAATGCGATCAAAATAAAC
EU267184	HvCslF9-F	CTGCCACCGCGTCCGTGTA
	HvCslF9-R	AGGTTTTGCAGCATTACTTGA
EU267185	HvCslF10-F	GGCTATTGTTCAACCTGTGGATTA
	HvCslF10-R	TGGCCAAGAAAGCAATGGGTAGT
