# Supplementary material for: Deciphering the transcriptional regulation and spatiotemporal distribution of immunity response in barley to Pyrenophora graminea fungal invasion
Source: BMC Genomics. 2016 Mar 22;17:256. doi: 10.1186/s12864-016-2573-x (PMC4804540; doi:10.1186/s12864-016-2573-x)
Supplement: Additional file 9: — Supporting data. Go analysis. (XLSX 30 kb) [file 12864_2016_2573_MOESM9_ESM.xlsx]

## Sheet: Sheet1
	GO	% GOterm	enrichment_P-value	Expression fold change	log10(exp. Change)		% GOterm	Expression fold change
EST1	defense response	GO:0006952	2e-39	2.6	0.414973		GO:0006952	2.6
EST1	metabolic process	GO:0008152	2e-39	2.6	0.414973		GO:0008152	2.6
EST1	metabolic process	GO:0008152	2e-39	2.6	0.414973		GO:0008152	2.6
EST1	metabolic process	GO:0008152	2e-39	2.6	0.414973		GO:0008152	2.6
EST1	negative regulation of translation	GO:0017148	2e-39	2.6	0.414973		GO:0017148	2.6
EST1	negative regulation of translation	GO:0017148	2e-39	2.6	0.414973		GO:0017148	2.6
EST1	hydrolase activity	GO:0016787	2e-39	2.6	0.414973		GO:0016787	2.6
EST1	rRNA N-glycosylase activity	GO:0030598	2e-39	2.6	0.414973		GO:0030598	2.6
EST1	rRNA N-glycosylase activity	GO:0030598	2e-39	2.6	0.414973		GO:0030598	2.6
EST2	nicotianamine biosynthetic process	GO:0030418	5e-30	5.2	0.716003		GO:0030418	5.2
EST2	transferase activity	GO:0016740	5e-30	5.2	0.716003		GO:0016740	5.2
EST2	nicotianamine synthase activity	GO:0030410	5e-30	5.2	0.716003		GO:0030410	5.2
EST2	nicotianamine synthase activity	GO:0030410	5e-30	5.2	0.716003		GO:0030410	5.2
EST3	cellular response to phosphate starvation	GO:0016036	7e-06	14	1.14613		GO:0016036	14
EST3	cellular response to phosphate starvation	GO:0016036	7e-06	14	1.14613		GO:0016036	14
EST3	positive regulation of cellular response to phosphate starvation	GO:0080040	7e-06	14	1.14613		GO:0080040	14
EST4	methylation	GO:0032259	3e-50	3.96	0.597695		GO:0032259	3.96
EST4	methyltransferase activity	GO:0008168	3e-50	3.96	0.597695		GO:0008168	3.96
EST4	methyltransferase activity	GO:0008168	3e-50	3.96	0.597695		GO:0008168	3.96
EST4	O-methyltransferase activity	GO:0008171	3e-50	3.96	0.597695		GO:0008171	3.96
EST4	catechol O-methyltransferase activity	GO:0016206	3e-50	3.96	0.597695		GO:0016206	3.96
EST4	transferase activity	GO:0016740	3e-50	3.96	0.597695		GO:0016740	3.96
EST4	protein dimerization activity	GO:0046983	3e-50	3.96	0.597695		GO:0046983	3.96
EST5	defense response	GO:0006952	1e-14	7.9	0.897627		GO:0006952	7.9
EST5	response to biotic stimulus	GO:0009607	1e-14	7.9	0.897627		GO:0009607	7.9
EST6	nucleotide binding	GO:0000166	7e-57	3.7	0.568202		GO:0000166	3.7
EST6	nucleic acid binding	GO:0003676	7e-57	3.7	0.568202		GO:0003676	3.7
EST7	response to oxidative stress	GO:0006979	3e-16	4.3	0.633468		GO:0006979	4.3
EST7	oxidation-reduction process	GO:0055114	3e-16	4.3	0.633468		GO:0055114	4.3
EST7	oxidation-reduction process	GO:0055114	3e-16	4.3	0.633468		GO:0055114	4.3
EST7	peroxidase activity	GO:0004601	3e-16	4.3	0.633468		GO:0004601	4.3
EST7	peroxidase activity	GO:0004601	3e-16	4.3	0.633468		GO:0004601	4.3
EST7	oxidoreductase activity	GO:0016491	3e-16	4.3	0.633468		GO:0016491	4.3
EST7	heme binding	GO:0020037	3e-16	4.3	0.633468		GO:0020037	4.3
EST7	metal ion binding	GO:0046872	3e-16	4.3	0.633468		GO:0046872	4.3
EST7	extracellular region	GO:0005576	3e-16	4.3	0.633468		GO:0005576	4.3
EST8	manganese ion binding	GO:0030145	2e-90	2.9	0.462398		GO:0030145	2.9
EST8	nutrient reservoir activity	GO:0045735	2e-90	2.9	0.462398		GO:0045735	2.9
EST8	metal ion binding	GO:0046872	2e-90	2.9	0.462398		GO:0046872	2.9
EST8	extracellular region	GO:0005576	2e-90	2.9	0.462398		GO:0005576	2.9
EST9	negative regulation of peptidase activity	GO:0010466	3e-73	5.9	0.770852		GO:0010466	5.9
EST9	negative regulation of endopeptidase activity	GO:0010951	3e-73	5.9	0.770852		GO:0010951	5.9
EST9	serine-type endopeptidase inhibitor activity	GO:0004867	3e-73	5.9	0.770852		GO:0004867	5.9
EST9	peptidase inhibitor activity	GO:0030414	3e-73	5.9	0.770852		GO:0030414	5.9
EST9	extracellular space	GO:0005615	3e-73	5.9	0.770852		GO:0005615	5.9
EST10	carbohydrate metabolic process	GO:0005975	7e-12	5.9	0.770852		GO:0005975	5.9
EST10	metabolic process	GO:0008152	7e-12	5.9	0.770852		GO:0008152	5.9
EST10	hydrolase activity, hydrolyzing O-glycosyl compounds	GO:0004553	7e-12	5.9	0.770852		GO:0004553	5.9
EST10	hydrolase activity	GO:0016787	7e-12	5.9	0.770852		GO:0016787	5.9
EST10	hydrolase activity, acting on glycosyl bonds	GO:0016798	7e-12	5.9	0.770852		GO:0016798	5.9
EST11	oxidation-reduction process	GO:0055114	3e-55	5.6	0.748188		GO:0055114	5.6
EST11	iron ion binding	GO:0005506	3e-55	5.6	0.748188		GO:0005506	5.6
EST11	oxidoreductase activity, acting on paired donors, with incorporation or reduction of molecular oxygen	GO:0016705	3e-55	5.6	0.748188		GO:0016705	5.6
EST11	lyase activity	GO:0016829	3e-55	5.6	0.748188		GO:0016829	5.6
EST11	heme binding	GO:0020037	3e-55	5.6	0.748188		GO:0020037	5.6
EST11	hydroperoxide dehydratase activity	GO:0047987	3e-55	5.6	0.748188		GO:0047987	5.6
EST12	cysteine biosynthetic process from serine	GO:0006535	2e-31	2.9	0.462398		GO:0006535	2.9
EST12	cellular amino acid biosynthetic process	GO:0008652	2e-31	2.9	0.462398		GO:0008652	2.9
EST12	cysteine biosynthetic process	GO:0019344	2e-31	2.9	0.462398		GO:0019344	2.9
EST12	cyanide catabolic process	GO:0019500	2e-31	2.9	0.462398		GO:0019500	2.9
EST12	root hair cell development	GO:0080147	2e-31	2.9	0.462398		GO:0080147	2.9
EST12	cysteine synthase activity	GO:0004124	2e-31	2.9	0.462398		GO:0004124	2.9
EST12	cysteine synthase activity	GO:0004124	2e-31	2.9	0.462398		GO:0004124	2.9
EST12	copper ion binding	GO:0005507	2e-31	2.9	0.462398		GO:0005507	2.9
EST12	transferase activity	GO:0016740	2e-31	2.9	0.462398		GO:0016740	2.9
EST12	lyase activity	GO:0016829	2e-31	2.9	0.462398		GO:0016829	2.9
EST12	chloroplast	GO:0009507	2e-31	2.9	0.462398		GO:0009507	2.9
EST13	protein phosphorylation	GO:0006468	7e-32	2.6	0.414973		GO:0006468	2.6
EST13	phosphorylation	GO:0016310	7e-32	2.6	0.414973		GO:0016310	2.6
EST13	nucleotide binding	GO:0000166	7e-32	2.6	0.414973		GO:0000166	2.6
EST13	protein kinase activity	GO:0004672	7e-32	2.6	0.414973		GO:0004672	2.6
EST13	protein serine/threonine kinase activity	GO:0004674	7e-32	2.6	0.414973		GO:0004674	2.6
EST13	calcium ion binding	GO:0005509	7e-32	2.6	0.414973		GO:0005509	2.6
EST13	ATP binding	GO:0005524	7e-32	2.6	0.414973		GO:0005524	2.6
EST13	ATP binding	GO:0005524	7e-32	2.6	0.414973		GO:0005524	2.6
EST13	kinase activity	GO:0016301	7e-32	2.6	0.414973		GO:0016301	2.6
EST13	transferase activity, transferring phosphorus-containing groups	GO:0016772	7e-32	2.6	0.414973		GO:0016772	2.6
EST14	response to stress	GO:0006950	2e-30	2.7	0.431364		GO:0006950	2.7
EST15	superoxide metabolic process	GO:0006801	5e-54	5.1	0.70757		GO:0006801	5.1
EST15	response to oxidative stress	GO:0006979	5e-54	5.1	0.70757		GO:0006979	5.1
EST15	response to iron ion	GO:0010039	5e-54	5.1	0.70757		GO:0010039	5.1
EST15	removal of superoxide radicals	GO:0019430	5e-54	5.1	0.70757		GO:0019430	5.1
EST15	removal of superoxide radicals	GO:0019430	5e-54	5.1	0.70757		GO:0019430	5.1
EST15	cellular response to oxidative stress	GO:0034599	5e-54	5.1	0.70757		GO:0034599	5.1
EST15	gene silencing by miRNA	GO:0035195	5e-54	5.1	0.70757		GO:0035195	5.1
EST15	response to copper ion	GO:0046688	5e-54	5.1	0.70757		GO:0046688	5.1
EST15	oxidation-reduction process	GO:0055114	5e-54	5.1	0.70757		GO:0055114	5.1
EST15	oxidation-reduction process	GO:0055114	5e-54	5.1	0.70757		GO:0055114	5.1
EST15	cellular response to sucrose stimulus	GO:0071329	5e-54	5.1	0.70757		GO:0071329	5.1
EST15	cellular response to ozone	GO:0071457	5e-54	5.1	0.70757		GO:0071457	5.1
EST15	cellular response to salt stress	GO:0071472	5e-54	5.1	0.70757		GO:0071472	5.1
EST15	cellular response to light intensity	GO:0071484	5e-54	5.1	0.70757		GO:0071484	5.1
EST15	cellular response to UV-B	GO:0071493	5e-54	5.1	0.70757		GO:0071493	5.1
EST15	superoxide dismutase activity	GO:0004784	5e-54	5.1	0.70757		GO:0004784	5.1
EST15	superoxide dismutase activity	GO:0004784	5e-54	5.1	0.70757		GO:0004784	5.1
EST15	oxidoreductase activity	GO:0016491	5e-54	5.1	0.70757		GO:0016491	5.1
EST15	metal ion binding	GO:0046872	5e-54	5.1	0.70757		GO:0046872	5.1
EST15	metal ion binding	GO:0046872	5e-54	5.1	0.70757		GO:0046872	5.1
EST15	chloroplast stroma	GO:0009570	5e-54	5.1	0.70757		GO:0009570	5.1
EST15	thylakoid	GO:0009579	5e-54	5.1	0.70757		GO:0009579	5.1
EST15	apoplast	GO:0048046	5e-54	5.1	0.70757		GO:0048046	5.1
EST16	phosphate ion transport	GO:0006817	9e-26	2.9	0.462398		GO:0006817	2.9
EST16	metabolic process	GO:0008152	9e-26	2.9	0.462398		GO:0008152	2.9
EST16	cellular response to phosphate starvation	GO:0016036	9e-26	2.9	0.462398		GO:0016036	2.9
EST16	phosphate ion homeostasis	GO:0055062	9e-26	2.9	0.462398		GO:0055062	2.9
EST16	acid-amino acid ligase activity	GO:0016881	9e-26	2.9	0.462398		GO:0016881	2.9
EST17	metabolic process	GO:0008152	8e-36	3.9	0.591065		GO:0008152	3.9
EST17	N-acetyltransferase activity	GO:0008080	8e-36	3.9	0.591065		GO:0008080	3.9
EST18	signal transduction	GO:0007165	3e-37	3.1	0.491362		GO:0007165	3.1
EST18	signal transducer activity	GO:0004871	3e-37	3.1	0.491362		GO:0004871	3.1
EST19	transcription, DNA-templated	GO:0006351	0.14	8.23	0.9154		GO:0006351	8.23
EST19	regulation of transcription, DNA-templated	GO:0006355	0.14	8.23	0.9154		GO:0006355	8.23
EST19	regulation of transcription, DNA-templated	GO:0006355	0.14	8.23	0.9154		GO:0006355	8.23
EST19	DNA binding	GO:0003677	0.14	8.23	0.9154		GO:0003677	8.23
EST19	DNA binding	GO:0003677	0.14	8.23	0.9154		GO:0003677	8.23
EST19	sequence-specific DNA binding transcription factor activity	GO:0003700	0.14	8.23	0.9154		GO:0003700	8.23
EST19	nucleus	GO:0005634	0.14	8.23	0.9154		GO:0005634	8.23
EST20	metabolic process	GO:0008152	0.009	7.4	0.869232		GO:0008152	7.4
EST20	metabolic process	GO:0008152	0.009	7.4	0.869232		GO:0008152	7.4
EST20	glutathione transferase activity	GO:0004364	0.009	7.4	0.869232		GO:0004364	7.4
EST20	transferase activity	GO:0016740	0.009	7.4	0.869232		GO:0016740	7.4
EST21	lipid metabolic process	GO:0006629	6e-61	5.1	0.70757		GO:0006629	5.1
EST21	fatty acid metabolic process	GO:0006631	6e-61	5.1	0.70757		GO:0006631	5.1
EST21	fatty acid biosynthetic process	GO:0006633	6e-61	5.1	0.70757		GO:0006633	5.1
EST21	lateral root formation	GO:0010311	6e-61	5.1	0.70757		GO:0010311	5.1
EST21	oxylipin biosynthetic process	GO:0031408	6e-61	5.1	0.70757		GO:0031408	5.1
EST21	oxylipin biosynthetic process	GO:0031408	6e-61	5.1	0.70757		GO:0031408	5.1
EST21	lipid oxidation	GO:0034440	6e-61	5.1	0.70757		GO:0034440	5.1
EST21	root development	GO:0048364	6e-61	5.1	0.70757		GO:0048364	5.1
EST21	oxidation-reduction process	GO:0055114	6e-61	5.1	0.70757		GO:0055114	5.1
EST21	oxidation-reduction process	GO:0055114	6e-61	5.1	0.70757		GO:0055114	5.1
EST21	negative regulation of defense response to insect	GO:1900366	6e-61	5.1	0.70757		GO:1900366	5.1
EST21	iron ion binding	GO:0005506	6e-61	5.1	0.70757		GO:0005506	5.1
EST21	linoleate 13S-lipoxygenase activity	GO:0016165	6e-61	5.1	0.70757		GO:0016165	5.1
EST21	oxidoreductase activity	GO:0016491	6e-61	5.1	0.70757		GO:0016491	5.1
EST21	oxidoreductase activity, acting on single donors with incorporation of molecular oxygen, incorporation of two atoms of oxygen	GO:0016702	6e-61	5.1	0.70757		GO:0016702	5.1
EST21	metal ion binding	GO:0046872	6e-61	5.1	0.70757		GO:0046872	5.1
EST21	metal ion binding	GO:0046872	6e-61	5.1	0.70757		GO:0046872	5.1
EST21	dioxygenase activity	GO:0051213	6e-61	5.1	0.70757		GO:0051213	5.1
EST21	linoleate 9S-lipoxygenase activity	GO:1990136	6e-61	5.1	0.70757		GO:1990136	5.1
EST21	chloroplast	GO:0009507	6e-61	5.1	0.70757		GO:0009507	5.1
EST22	lateral root formation	GO:0010311	2e-22	5.3	0.724276		GO:0010311	5.3
EST22	oxylipin biosynthetic process	GO:0031408	2e-22	5.3	0.724276		GO:0031408	5.3
EST22	oxylipin biosynthetic process	GO:0031408	2e-22	5.3	0.724276		GO:0031408	5.3
EST22	lipid oxidation	GO:0034440	2e-22	5.3	0.724276		GO:0034440	5.3
EST22	root development	GO:0048364	2e-22	5.3	0.724276		GO:0048364	5.3
EST22	oxidation-reduction process	GO:0055114	2e-22	5.3	0.724276		GO:0055114	5.3
EST22	oxidation-reduction process	GO:0055114	2e-22	5.3	0.724276		GO:0055114	5.3
EST22	negative regulation of defense response to insect	GO:1900366	2e-22	5.3	0.724276		GO:1900366	5.3
EST22	iron ion binding	GO:0005506	2e-22	5.3	0.724276		GO:0005506	5.3
EST22	linoleate 13S-lipoxygenase activity	GO:0016165	2e-22	5.3	0.724276		GO:0016165	5.3
EST22	oxidoreductase activity	GO:0016491	2e-22	5.3	0.724276		GO:0016491	5.3
EST22	oxidoreductase activity, acting on single donors with incorporation of molecular oxygen, incorporation of two atoms of oxygen	GO:0016702	2e-22	5.3	0.724276		GO:0016702	5.3
EST22	metal ion binding	GO:0046872	2e-22	5.3	0.724276		GO:0046872	5.3
EST22	metal ion binding	GO:0046872	2e-22	5.3	0.724276		GO:0046872	5.3
EST22	dioxygenase activity	GO:0051213	2e-22	5.3	0.724276		GO:0051213	5.3
EST22	linoleate 9S-lipoxygenase activity	GO:1990136	2e-22	5.3	0.724276		GO:1990136	5.3
EST22	chloroplast	GO:0009507	2e-22	5.3	0.724276		GO:0009507	5.3
EST23	manganese ion binding	GO:0030145	0.14	1.9	0.278754		GO:0030145	1.9
EST23	nutrient reservoir activity	GO:0045735	0.14	1.9	0.278754		GO:0045735	1.9
EST23	metal ion binding	GO:0046872	0.14	1.9	0.278754		GO:0046872	1.9
EST23	extracellular region	GO:0005576	0.14	1.9	0.278754		GO:0005576	1.9
EST24	defense response	GO:0006952	1e-74	9.8	0.991226		GO:0006952	9.8
EST24	response to biotic stimulus	GO:0009607	1e-74	9.8	0.991226		GO:0009607	9.8
EST25	nucleus	GO:0005634	2e-21	21.7	1.33646		GO:0005634	21.7
EST26	respiratory burst involved in defense response	GO:0002679	7e-35	2.4	0.380211		GO:0002679	2.4
EST26	osmosensory signaling pathway	GO:0007231	7e-35	2.4	0.380211		GO:0007231	2.4
EST26	response to ethylene	GO:0009723	7e-35	2.4	0.380211		GO:0009723	2.4
EST26	regulation of stomatal movement	GO:0010119	7e-35	2.4	0.380211		GO:0010119	2.4
EST26	carbohydrate homeostasis	GO:0033500	7e-35	2.4	0.380211		GO:0033500	2.4
EST26	negative regulation of programmed cell death	GO:0043069	7e-35	2.4	0.380211		GO:0043069	2.4
EST26	hydrogen peroxide biosynthetic process	GO:0050665	7e-35	2.4	0.380211		GO:0050665	2.4
EST26	defense response by callose deposition	GO:0052542	7e-35	2.4	0.380211		GO:0052542	2.4
EST26	oxidation-reduction process	GO:0055114	7e-35	2.4	0.380211		GO:0055114	2.4
EST26	oxidation-reduction process	GO:0055114	7e-35	2.4	0.380211		GO:0055114	2.4
EST26	peroxidase activity	GO:0004601	7e-35	2.4	0.380211		GO:0004601	2.4
EST26	calcium ion binding	GO:0005509	7e-35	2.4	0.380211		GO:0005509	2.4
EST26	oxidoreductase activity	GO:0016491	7e-35	2.4	0.380211		GO:0016491	2.4
EST26	oxidoreductase activity	GO:0016491	7e-35	2.4	0.380211		GO:0016491	2.4
EST26	oxidoreductase activity, acting on NAD(P)H, oxygen as acceptor	GO:0050664	7e-35	2.4	0.380211		GO:0050664	2.4
EST26	membrane	GO:0016020	7e-35	2.4	0.380211		GO:0016020	2.4
EST26	membrane	GO:0016020	7e-35	2.4	0.380211		GO:0016020	2.4
EST26	integral component of membrane	GO:0016021	7e-35	2.4	0.380211		GO:0016021	2.4
EST27	protein phosphorylation	GO:0006468	0.0002	5.7	0.755875		GO:0006468	5.7
EST27	response to parasitic fungus	GO:0009623	0.0002	5.7	0.755875		GO:0009623	5.7
EST27	defense response, incompatible interaction	GO:0009814	0.0002	5.7	0.755875		GO:0009814	5.7
EST27	protein autophosphorylation	GO:0046777	0.0002	5.7	0.755875		GO:0046777	5.7
EST27	cellular response to ethylene stimulus	GO:0071369	0.0002	5.7	0.755875		GO:0071369	5.7
EST27	nucleotide binding	GO:0000166	0.0002	5.7	0.755875		GO:0000166	5.7
EST27	protein kinase activity	GO:0004672	0.0002	5.7	0.755875		GO:0004672	5.7
EST27	protein serine/threonine kinase activity	GO:0004674	0.0002	5.7	0.755875		GO:0004674	5.7
EST27	protein serine/threonine kinase activity	GO:0004674	0.0002	5.7	0.755875		GO:0004674	5.7
EST27	ATP binding	GO:0005524	0.0002	5.7	0.755875		GO:0005524	5.7
EST27	ATP binding	GO:0005524	0.0002	5.7	0.755875		GO:0005524	5.7
EST27	transferase activity, transferring phosphorus-containing groups	GO:0016772	0.0002	5.7	0.755875		GO:0016772	5.7
EST27	GTPase binding	GO:0051020	0.0002	5.7	0.755875		GO:0051020	5.7
EST27	cytosol	GO:0005829	0.0002	5.7	0.755875		GO:0005829	5.7
EST28	manganese ion binding	GO:0030145	3e-10	21.98	1.34203		GO:0030145	21.98
EST28	nutrient reservoir activity	GO:0045735	3e-10	21.98	1.34203		GO:0045735	21.98
EST28	metal ion binding	GO:0046872	3e-10	21.98	1.34203		GO:0046872	21.98
EST28	extracellular region	GO:0005576	3e-10	21.98	1.34203		GO:0005576	21.98
EST29	metal ion binding	GO:0046872	7e-38	3.1	0.491362		GO:0046872	3.1
EST29	nucleus	GO:0005634	7e-38	3.1	0.491362		GO:0005634	3.1
EST30	phosphorelay signal transduction system	GO:0000160	3e-10	0.43	-0.366532		GO:0000160	0.43
EST30	signal transduction	GO:0007165	3e-10	0.43	-0.366532		GO:0007165	0.43
EST30	phosphorylation	GO:0016310	3e-10	0.43	-0.366532		GO:0016310	0.43
EST30	phosphorylation	GO:0016310	3e-10	0.43	-0.366532		GO:0016310	0.43
EST30	signal transduction by phosphorylation	GO:0023014	3e-10	0.43	-0.366532		GO:0023014	0.43
EST30	phosphorelay sensor kinase activity	GO:0000155	3e-10	0.43	-0.366532		GO:0000155	0.43
EST30	ATP binding	GO:0005524	3e-10	0.43	-0.366532		GO:0005524	0.43
EST30	kinase activity	GO:0016301	3e-10	0.43	-0.366532		GO:0016301	0.43
EST30	transferase activity, transferring phosphorus-containing groups	GO:0016772	3e-10	0.43	-0.366532		GO:0016772	0.43
EST30	membrane	GO:0016020	3e-10	0.43	-0.366532		GO:0016020	0.43
EST31	pollen development	GO:0009555	6e-63	42.546	1.62886		GO:0009555	42.546
EST31	response to fungus	GO:0009620	6e-63	42.546	1.62886		GO:0009620	42.546
EST31	nucleus	GO:0005634	6e-63	42.546	1.62886		GO:0005634	42.546
EST31	cytosol	GO:0005829	6e-63	42.546	1.62886		GO:0005829	42.546
EST31	plasma membrane	GO:0005886	6e-63	42.546	1.62886		GO:0005886	42.546
EST31	plastid	GO:0009536	6e-63	42.546	1.62886		GO:0009536	42.546
EST32	cellular aromatic compound metabolic process	GO:0006725	5e-30	16.4	1.21484		GO:0006725	16.4
EST32	aromatic compound catabolic process	GO:0019439	5e-30	16.4	1.21484		GO:0019439	16.4
EST32	oxidation-reduction process	GO:0055114	5e-30	16.4	1.21484		GO:0055114	16.4
EST32	oxidation-reduction process	GO:0055114	5e-30	16.4	1.21484		GO:0055114	16.4
EST32	monooxygenase activity	GO:0004497	5e-30	16.4	1.21484		GO:0004497	16.4
EST32	iron ion binding	GO:0005506	5e-30	16.4	1.21484		GO:0005506	16.4
EST32	oxidoreductase activity	GO:0016491	5e-30	16.4	1.21484		GO:0016491	16.4
EST32	oxidoreductase activity	GO:0016491	5e-30	16.4	1.21484		GO:0016491	16.4
EST32	oxidoreductase activity, acting on paired donors, with incorporation or reduction of molecular oxygen, NAD(P)H as one donor, and incorporation of two atoms of oxygen into one donor	GO:0016708	5e-30	16.4	1.21484		GO:0016708	16.4
EST32	choline monooxygenase activity	GO:0019133	5e-30	16.4	1.21484		GO:0019133	16.4
EST32	metal ion binding	GO:0046872	5e-30	16.4	1.21484		GO:0046872	16.4
EST32	iron-sulfur cluster binding	GO:0051536	5e-30	16.4	1.21484		GO:0051536	16.4
EST32	2 iron, 2 sulfur cluster binding	GO:0051537	5e-30	16.4	1.21484		GO:0051537	16.4
EST32	2 iron, 2 sulfur cluster binding	GO:0051537	5e-30	16.4	1.21484		GO:0051537	16.4
EST33	defense response	GO:0006952	3e-10	2.214	0.345178		GO:0006952	2.214
EST33	response to biotic stimulus	GO:0009607	3e-10	2.214	0.345178		GO:0009607	2.214
EST33	defense response to fungus, incompatible interaction	GO:0009817	3e-10	2.214	0.345178		GO:0009817	2.214
EST34	protein complex assembly	GO:0006461	2e-38	-6.546	0.00815976		GO:0006461	-6.546
EST34	hyperosmotic response	GO:0006972	2e-38	-6.546	0.00815976		GO:0006972	-6.546
EST34	response to absence of light	GO:0009646	2e-38	-6.546	0.00815976		GO:0009646	-6.546
EST34	response to salt stress	GO:0009651	2e-38	-6.546	0.00815976		GO:0009651	-6.546
EST34	cullin deneddylation	GO:0010388	2e-38	-6.546	0.00815976		GO:0010388	-6.546
EST34	cytosol	GO:0005829	2e-38	-6.546	0.00815976		GO:0005829	-6.546
EST35	response to cadmium ion	GO:0046686	2e-20	6.546	0.815976		GO:0046686	6.546
EST35	cytosol	GO:0005829	2e-20	6.546	0.815976		GO:0005829	6.546
EST35	plasmodesma	GO:0009506	2e-20	6.546	0.815976		GO:0009506	6.546
EST36	regulation of protein catabolic process	GO:0042176	1e-16	1.2	0.0791812		GO:0042176	1.2
EST36	regulation of catalytic activity	GO:0050790	1e-16	1.2	0.0791812		GO:0050790	1.2
EST36	enzyme regulator activity	GO:0030234	1e-16	1.2	0.0791812		GO:0030234	1.2
EST36	proteasome complex	GO:0000502	1e-16	1.2	0.0791812		GO:0000502	1.2
EST36	cytosol	GO:0005829	1e-16	1.2	0.0791812		GO:0005829	1.2
EST37	mitochondrion organization	GO:0007005	7e-76	4.56	0.658965		GO:0007005	4.56
EST37	protein ubiquitination	GO:0016567	7e-76	4.56	0.658965		GO:0016567	4.56
EST37	ubiquitin-protein transferase activity	GO:0004842	7e-76	4.56	0.658965		GO:0004842	4.56
EST37	zinc ion binding	GO:0008270	7e-76	4.56	0.658965		GO:0008270	4.56
EST37	metal ion binding	GO:0046872	7e-76	4.56	0.658965		GO:0046872	4.56
EST37	chloroplast envelope	GO:0009941	7e-76	4.56	0.658965		GO:0009941	4.56
EST38	protein catabolic process	GO:0030163	5e-26	5.65	0.752048		GO:0030163	5.65
EST38	nucleotide binding	GO:0000166	5e-26	5.65	0.752048		GO:0000166	5.65
EST38	nucleotide binding	GO:0000166	5e-26	5.65	0.752048		GO:0000166	5.65
EST38	ATP binding	GO:0005524	5e-26	5.65	0.752048		GO:0005524	5.65
EST38	ATP binding	GO:0005524	5e-26	5.65	0.752048		GO:0005524	5.65
EST38	hydrolase activity	GO:0016787	5e-26	5.65	0.752048		GO:0016787	5.65
EST38	nucleoside-triphosphatase activity	GO:0017111	5e-26	5.65	0.752048		GO:0017111	5.65
EST38	proteasome complex	GO:0000502	5e-26	5.65	0.752048		GO:0000502	5.65
EST38	cell wall	GO:0005618	5e-26	5.65	0.752048		GO:0005618	5.65
EST38	cytoplasm	GO:0005737	5e-26	5.65	0.752048		GO:0005737	5.65
EST38	cytosol	GO:0005829	5e-26	5.65	0.752048		GO:0005829	5.65
EST38	plasmodesma	GO:0009506	5e-26	5.65	0.752048		GO:0009506	5.65
EST38	membrane	GO:0016020	5e-26	5.65	0.752048		GO:0016020	5.65
EST39	ATP catabolic process	GO:0006200	4e-2	-2.59	0.004133		GO:0006200	-2.59
EST39	ATP biosynthetic process	GO:0006754	4e-2	-2.59	0.004133		GO:0006754	-2.59
EST39	cation transport	GO:0006812	4e-2	-2.59	0.004133		GO:0006812	-2.59
EST39	nucleotide binding	GO:0000166	4e-2	-2.59	0.004133		GO:0000166	-2.59
EST39	nucleotide binding	GO:0000166	4e-2	-2.59	0.004133		GO:0000166	-2.59
EST39	ATP binding	GO:0005524	4e-2	-2.59	0.004133		GO:0005524	-2.59
EST39	hydrolase activity	GO:0016787	4e-2	-2.59	0.004133		GO:0016787	-2.59
EST39	ATPase activity	GO:0016887	4e-2	-2.59	0.004133		GO:0016887	-2.59
EST39	cation-transporting ATPase activity	GO:0019829	4e-2	-2.59	0.004133		GO:0019829	-2.59
EST39	metal ion binding	GO:0046872	4e-2	-2.59	0.004133		GO:0046872	-2.59
EST39	membrane	GO:0016020	4e-2	-2.59	0.004133		GO:0016020	-2.59
EST39	integral component of membrane	GO:0016021	4e-2	-2.59	0.004133		GO:0016021	-2.59
EST39	integral component of membrane	GO:0016021	4e-2	-2.59	0.004133		GO:0016021	-2.59
EST40	metabolic process	GO:0008152	8e-34	5.6	0.748188		GO:0008152	5.6
EST40	metabolic process	GO:0008152	8e-34	5.6	0.748188		GO:0008152	5.6
EST40	ligase activity	GO:0016874	8e-34	5.6	0.748188		GO:0016874	5.6
EST40	acid-amino acid ligase activity	GO:0016881	8e-34	5.6	0.748188		GO:0016881	5.6
EST41	zinc ion binding	GO:0008270	9e-55	-2.645	0.00422426		GO:0008270	-2.645
EST41	metal ion binding	GO:0046872	9e-55	-2.645	0.00422426		GO:0046872	-2.645
EST42	ubiquitin-dependent protein catabolic process	GO:0006511	1e-26	4.9	0.690196		GO:0006511	4.9
EST42	ligase activity	GO:0016874	1e-26	4.9	0.690196		GO:0016874	4.9
EST42	acid-amino acid ligase activity	GO:0016881	1e-26	4.9	0.690196		GO:0016881	4.9
EST43	regulation of transcription, DNA-templated	GO:0006355	8e-27	13.9	1.14301		GO:0006355	13.9
EST43	sequence-specific DNA binding transcription factor activity	GO:0003700	8e-27	13.9	1.14301		GO:0003700	13.9
EST43	sequence-specific DNA binding	GO:0043565	8e-27	13.9	1.14301		GO:0043565	13.9
EST44	regulation of transcription, DNA-templated	GO:0006355	4e-61	5.1	0.70757		GO:0006355	5.1
EST44	sequence-specific DNA binding transcription factor activity	GO:0003700	4e-61	5.1	0.70757		GO:0003700	5.1
EST44	sequence-specific DNA binding	GO:0043565	4e-61	5.1	0.70757		GO:0043565	5.1
EST45	metabolic process	GO:0008152	9e-1	8.4	0.924279		GO:0008152	8.4
EST45	transferase activity	GO:0016740	9e-1	8.4	0.924279		GO:0016740	8.4
EST46	transcription, DNA-templated	GO:0006351	3e-56	4.2	0.623249		GO:0006351	4.2
EST46	regulation of transcription, DNA-templated	GO:0006355	3e-56	4.2	0.623249		GO:0006355	4.2
EST46	regulation of transcription, DNA-templated	GO:0006355	3e-56	4.2	0.623249		GO:0006355	4.2
EST46	DNA binding	GO:0003677	3e-56	4.2	0.623249		GO:0003677	4.2
EST46	DNA binding	GO:0003677	3e-56	4.2	0.623249		GO:0003677	4.2
EST46	sequence-specific DNA binding transcription factor activity	GO:0003700	3e-56	4.2	0.623249		GO:0003700	4.2
EST46	nucleus	GO:0005634	3e-56	4.2	0.623249		GO:0005634	4.2
EST47	metal ion binding	GO:0046872	3e-26	9.45	0.975432		GO:0046872	9.45
EST48	zinc ion binding	GO:0008270	6e-29	9.9	0.995635		GO:0008270	9.9
EST48	metal ion binding	GO:0046872	6e-29	9.9	0.995635		GO:0046872	9.9
EST49	metabolic process	GO:0008152	2e-84	5.02	0.700704		GO:0008152	5.02
EST49	zinc ion binding	GO:0008270	2e-84	5.02	0.700704		GO:0008270	5.02
EST49	ligase activity	GO:0016874	2e-84	5.02	0.700704		GO:0016874	5.02
EST49	metal ion binding	GO:0046872	2e-84	5.02	0.700704		GO:0046872	5.02
EST50	transcription, DNA-templated	GO:0006351	1e-04	4.1	0.612784		GO:0006351	4.1
EST50	regulation of transcription, DNA-templated	GO:0006355	1e-04	4.1	0.612784		GO:0006355	4.1
EST50	regulation of transcription, DNA-templated	GO:0006355	1e-04	4.1	0.612784		GO:0006355	4.1
EST50	DNA binding	GO:0003677	1e-04	4.1	0.612784		GO:0003677	4.1
EST50	DNA binding	GO:0003677	1e-04	4.1	0.612784		GO:0003677	4.1
EST50	sequence-specific DNA binding transcription factor activity	GO:0003700	1e-04	4.1	0.612784		GO:0003700	4.1
EST50	nucleus	GO:0005634	1e-04	4.1	0.612784		GO:0005634	4.1
EST51	transport	GO:0006810	3e-21	4.9	0.690196		GO:0006810	4.9
EST51	ion transport	GO:0006811	3e-21	4.9	0.690196		GO:0006811	4.9
EST51	iron ion homeostasis	GO:0055072	3e-21	4.9	0.690196		GO:0055072	4.9
EST51	transmembrane transport	GO:0055085	3e-21	4.9	0.690196		GO:0055085	4.9
EST51	membrane	GO:0016020	3e-21	4.9	0.690196		GO:0016020	4.9
EST51	membrane	GO:0016020	3e-21	4.9	0.690196		GO:0016020	4.9
EST51	integral component of membrane	GO:0016021	3e-21	4.9	0.690196		GO:0016021	4.9
EST52	biosynthetic process	GO:0009058	3e-27	-6.9	-0.00838849		GO:0009058	-6.9
EST52	catalytic activity	GO:0003824	3e-27	-6.9	-0.00838849		GO:0003824	-6.9
EST52	pyridoxal phosphate binding	GO:0030170	3e-27	-6.9	-0.00838849		GO:0030170	-6.9
EST53	response to salt stress	GO:0009651	6e-26	7.4	0.869232		GO:0009651	7.4
EST53	defense response to fungus, incompatible interaction	GO:0009817	6e-26	7.4	0.869232		GO:0009817	7.4
EST54	1->3)-beta-D-glucan biosynthetic process	GO:0006075	1e-63	18.1	1.25768		GO:0006075	18.1
EST54	1,3-beta-D-glucan synthase activity	GO:0003843	1e-63	18.1	1.25768		GO:0003843	18.1
EST54	1,3-beta-D-glucan synthase complex	GO:0000148	1e-63	18.1	1.25768		GO:0000148	18.1
EST54	membrane	GO:0016020	1e-63	18.1	1.25768		GO:0016020	18.1
